# Supplementary material for: Spatiotemporal dynamics of water and sediment quality under multi-source pollution: A case study in the Jinjing Watershed, China
Source: PLoS One. 2025 Nov 13;20(11):e0336027. doi: 10.1371/journal.pone.0336027 (PMC12614586; doi:10.1371/journal.pone.0336027)
Supplement: S1 Table — (XLSX) [file pone.0336027.s001.xlsx]

## Sheet: Water
Code	Wide（m）	Flow Rate（m·s-1）	T(℃)	NH4+-N（mg·L-1）	NO3--N（mg·L-1）	TN（mg·L-1）	TP（mg·L-1）	DO（mg·L-1）	Season
wet-JR(Residential area)	14	0.27	19.5	0.03	1.16	1.3	0.16	7.1	wet
wet-JR(Residential area)	13.5	0.27	19.6	0.3	1.04	1.68	0.12	6.5	wet
wet-JR(Residential area)	15.5	0.28	19.1	0.17	1.09	1.73	0.14	6.4	wet
wet-GR(Woodland)	5.65	0.41	19.2	0.03	1.17	1.38	0.04	6.7	wet
wet-GR(Woodland)	4.12	0.8	18.1	0.03	1.18	1.47	0.04	5.6	wet
wet-GR(Woodland)	5.05	0.35	15.3	0.04	0.16	0.64	0.13	7	wet
wet-GRS	3.2	0.42	18.5	0.3	0.13	0.94	0.04	7.2	wet
wet-GRS	3.3	0.3	18.6	0.05	0.33	0.68	0.04	6.5	wet
wet-GRS	4.5	0.39	18.1	0.01	0.45	0.55	0.04	6.8	wet
wet-TR(Farmland)	4.35	0.09	18.7	0.29	1.12	2.38	0.15	6.2	wet
wet-TR(Farmland)	4.75	0.26	18.1	0.88	1.25	3.19	0.17	6.3	wet
wet-TR(Farmland)	4.41	0.23	18.9	0.15	1.13	1.84	0.14	6.2	wet
wet-TRS	3.5	0.28	18.3	0.03	0.69	0.96	0.08	6.8	wet
wet-TRS	3.2	0.41	18.1	1.2	2.4	5.1	0.35	5.6	wet
wet-TRS	3.5	0.49	18.4	0.85	1.4	4.3	0.12	6.7	wet
dry-JR(Residential area)	14	0.25	11.3	0.22	0.93	1.54	0.09	9.2	dry
dry-JR(Residential area)	13.5	0.21	11.5	0.48	0.88	1.81	0.13	7.6	dry
dry-JR(Residential area)	15.5	0.17	11.6	0.16	0.87	1.34	0.08	8.9	dry
dry-GR(Woodland)	5.65	0.21	11.8	0.14	0.36	0.76	0.08	8.3	dry
dry-GR(Woodland)	4.12	0.36	11.3	0.11	1.01	1.4	0.08	9	dry
dry-GR(Woodland)	5	0.15	11.3	0.57	0.22	1.46	0.09	8.7	dry
dry-GRS	3.1	0.39	11.3	0.38	0.83	0.81	0.05	9.8	dry
dry-GRS	3.3	0.28	11.2	0.15	0.59	0.65	0.05	9.1	dry
dry-GRS	4.5	0.42	11.2	0.06	0.3	0.59	0.05	9.4	dry
dry-TR(Farmland)	4.35	0.13	11.4	0.39	1	1.8	0.17	8.4	dry
dry-TR(Farmland)	4.95	0.14	11	0.36	1.18	2.03	0.19	7.8	dry
dry-TR(Farmland)	4.38	0.18	11.6	0.16	0.59	1.15	0.07	8.5	dry
dry-TRS	3.5	0.26	12.3	0.16	0.88	2.5	0.14	9.4	dry
dry-TRS	3	0.39	11.4	1.2	0.82	3.8	0.23	9	dry
dry-TRS	3.3	0.4	11.8	1.1	1.6	3.3	0.17	8.3	dry

## Sheet: Sediment
Code	Wide（m）	Flow Rate（m·s-1）	T(℃)	NH4+-N（mg·kg-1）	NO3--N（mg·kg-1）	TN（g·kg-1）	SOM（g·kg-1）	DOC（mg·kg-1）		Season
wet-JR(Residential area)	14	0.27	19.5	53.36	0.11	1.47	24.69	22.9		wet
wet-JR(Residential area)	13.5	0.27	19.6	32.68	0.38	1.24	19.61	33.29		wet
wet-JR(Residential area)	15.5	0.28	19.1	58.43	0.65	1.35	24.45	13.9		wet
wet-GR(Woodland)	5.65	0.41	19.2	56.32	0.39	1.47	28.32	9.75		wet
wet-GR(Woodland)	4.12	0.8	18.1	63.25	0.33	0.71	25.18	16.74		wet
wet-GR(Woodland)	5.05	0.35	15.3	42.7	0.34	1.17	22.76	28.45		wet
wet-GRS	3.2	0.42	18.5	63.25	0.39	1.47	28.32	18.45		wet
wet-GRS	3.3	0.3	18.6	42.7	0.13	1.71	22.76	9.75		wet
wet-GRS	4.5	0.39	18.1	43.65	0.13	1.28	25.66	10.19		wet
wet-TR(Farmland)	4.35	0.09	18.7	42.31	0.1	2.64	58.34	28.91		wet
wet-TR(Farmland)	4.75	0.26	18.1	66.24	0.18	1.55	31.96	20.4		wet
wet-TR(Farmland)	4.41	0.23	18.9	72.34	0.2	1.14	23.73	10.87		wet
wet-TRS	3.5	0.28	18.3	73.06	0.07	3.25	58.83	25.95		wet
wet-TRS	3.2	0.41	18.1	81.43	0.14	1.81	40.91	22.19		wet
wet-TRS	3.5	0.49	18.4	54.1	0.08	3.04	47.21	30.02		wet
dry-JR(Residential area)	14	0.25	11.3	11.03	0.69	1.48	20.66	83.15		dry
dry-JR(Residential area)	13.5	0.21	11.5	16.73	0.33	2.11	33.37	73.32		dry
dry-JR(Residential area)	15.5	0.17	11.6	69.19	0.18	1.83	29.7	75.2		dry
dry-GR(Woodland)	5.65	0.21	11.8	36.77	0.17	0.95	18.07	74.24		dry
dry-GR(Woodland)	4.12	0.36	11.3	13.56	0.01	0.76	18.98	55.07		dry
dry-GR(Woodland)	5	0.15	11.3	22.01	0.16	0.9	15.44	71.74		dry
dry-GRS	3.1	0.39	11.3	36.77	0.07	1.4	24.06	54.24		dry
dry-GRS	3.3	0.28	11.2	23.56	0.01	1.76	15.44	45.49		dry
dry-GRS	4.5	0.42	11.2	27.55	0.07	1.4	24.056	49.49		dry
dry-TR(Farmland)	4.35	0.13	11.4	37.13	*	2.31	45.47	130.77		dry
dry-TR(Farmland)	4.95	0.14	11	64.74	0.02	1.98	32.56	183.52		dry
dry-TR(Farmland)	4.38	0.18	11.6	68.86	0.01	1.39	23.26	147.04		dry
dry-TRS	3.5	0.26	12.3	52.06	0.27	1.94	38.49	197.12		dry
dry-TRS	3	0.39	11.4	68.14	0.12	2.33	41.82	159.86		dry
dry-TRS	3.3	0.4	11.8	47.28	0.57	2.74	39.29	84.09		dry
